# Supplementary material for: Ultrasonic-Assisted Diels–Alder Reaction Exfoliation of Graphite into Graphene with High Resveratrol Adsorption Capacity
Source: Nanomaterials (Basel). 2021 Nov 14;11(11):3060. doi: 10.3390/nano11113060 (PMC8623989; doi:10.3390/nano11113060)
Supplement: Supplementary file 1 [file nanomaterials-11-03060-s001.zip]

Archive with 1 entries (1 files):
- nanomaterials-1465480-supplementary.pdf
